# Supplementary material for: Immunoprotection Provided by Salivary and Intestinal Protein-Based Antigens Against the Ixodid Tick Amblyomma sculptum
Source: Vaccines (Basel). 2025 Jan 28;13(2):136. doi: 10.3390/vaccines13020136 (PMC11860927; doi:10.3390/vaccines13020136)
Supplement: Supplementary file 1 [file vaccines-13-00136-s001.zip]

Archive with 1 entries (1 files):
- vaccines-3381510-supplementary.pdf
